# Supplementary material for: Small Molecule Inhibitors of Mycobacterium tuberculosis Topoisomerase I Identified by Machine Learning and In Vitro Assays
Source: Int J Mol Sci. 2024 Nov 15;25(22):12265. doi: 10.3390/ijms252212265 (PMC11594364; doi:10.3390/ijms252212265)
Supplement: Supplementary file 1 [file ijms-25-12265-s001.zip › Table S2.xlsx]

## Sheet: Sheet1
Table S2. Hit Rate of Atomwise AIMS projects targeting topoisomerases, transcription factors and DNA/RNA binding proteins
UniProt ID	Hit Rate	Target Class	Target Name
O15178	10.5	Transcription factor	T-box transcription factor T (Human)
O35295	1.35	DNA/RNA-binding protein	Transcriptional regulator protein Pur-beta (mouse)
P04637	3.61	DNA/RNA-binding protein	Cellular tumor antigen p53 (Human)
P0A1S2	5.38	DNA/RNA-binding protein	DNA-binding protein H-NS (Salmonella typhimurium)
P16220	5.32	Transcription factor	Cyclic AMP-responsive element-binding protein 1 (Human)
P31483	2.41	DNA/RNA-binding protein	Cytotoxic granule associated RNA binding protein TIA1 (Human)
P9WG47	0	Enzyme	DNA gyrase subunit A (Mycobacterium tuberculosis)
P9WG49	4.17	Enzyme	DNA topoisomerase 1 (Mycobacterium tuberculosis)
P9WMH1	9.09	Transcription factor	Iron-dependent repressor IdeR (Mycobacterium tuberculosis)
P9WNM7	4.26	DNA/RNA-binding protein	Elongation factor G (Mycobacterium tuberculosis)
Q04206	8.33	Transcription factor	Transcription factor p65 (Human)
Q13469	9.41	Transcription factor	Nuclear factor of activated T-cells, cytoplasmic 2 (Human)
Q13886	0	Transcription factor	Krueppel-like factor 9 (Human)
Q14498	1.25	DNA/RNA-binding protein	RNA-binding protein 39 (Human)
Q15717	1.2	DNA/RNA-binding protein	ELAV-like protein 1 (Human)
Q15796	5.19	DNA/RNA-binding protein	Mothers against decapentaplegic homolog 2 (Human)
Q16526	3.39	Transcription factor	Cryptochrome-1 (Human)
Q76R61	3.19	DNA/RNA-binding protein	Capsid protein (Hepatitis B virus genotype C subtype ayr)
Q9H9Z2	15.5	DNA/RNA-binding protein	Protein lin-28 homolog A (Human)
Q9NZC9	0	DNA/RNA-binding protein	SWI/SNF-related matrix-associated actin-dependent regulator of chromatin subfamily A-like protein 1 (Human)
average	4.6775
